# Supplementary material for: Atrioventricular node ablation and the pathological findings of a refractory ectopic atrial tachycardia in a small infant with hypoplastic left heart syndrome: a case report
Source: Eur Heart J Case Rep. 2024 Sep 10;8(9):ytae493. doi: 10.1093/ehjcr/ytae493 (PMC11413576; doi:10.1093/ehjcr/ytae493)
Supplement: ytae493_Supplementary_Data [file ytae493_supplementary_data.zip]

Archive with 3 entries (3 files):
- Sup Fig 1.tif
- Sup Fig 2.TIF
- Sup Table.TIF
